# Supplementary material for: Locked Nucleic Acid Oligonucleotides Facilitate RNA•LNA-RNA Triple-Helix Formation and Reduce MALAT1 Levels
Source: Int J Mol Sci. 2024 Jan 28;25(3):1630. doi: 10.3390/ijms25031630 (PMC10855403; doi:10.3390/ijms25031630)
Supplement: Supplementary file 1 [file ijms-25-01630-s001.zip]

Archive with 1 entries (1 files):
- ijms-2778484-supplementary.pdf
